# Supplementary material for: Prostate-Specific Antigen and Testosterone Levels as Biochemical Indicators of Cognitive Function in Prostate Cancer Survivors and the Role of Diabetes
Source: J Clin Med. 2021 Nov 15;10(22):5307. doi: 10.3390/jcm10225307 (PMC8619514; doi:10.3390/jcm10225307)
Supplement: Supplementary file 1 [file jcm-10-05307-s001.zip]

Archive with 1 entries (1 files):
- jcm-1405555-supplementary.pdf
